# Supplementary material for: Comparison of correctly and incorrectly classified patients for in-hospital mortality prediction in the intensive care unit
Source: BMC Med Res Methodol. 2023 Apr 24;23:102. doi: 10.1186/s12874-023-01921-9 (PMC10124049; doi:10.1186/s12874-023-01921-9)
Supplement: Supplementary file 1 — Additional file 1. [file 12874_2023_1921_MOESM1_ESM.zip]

Archive with 24 entries (24 files):
- admissionheight.eps
- admissionweight.eps
- albumin.eps
- Appendices.pdf
- appendix.tex
- bilirubin.eps
- bmcart.cls
- creatinine.eps
- eyes.eps
- fio2.eps
- glucose.eps
- hematocrit.eps
- hospitaladmitoffset.eps
- main.tex
- meanbp.eps
- motor.eps
- pao2.eps
- pco2.eps
- ph.eps
- sodium.eps
- subgroup.tex
- temperature.eps
- urine.eps
- wbc.eps
