# Supplementary material for: Comparison of correctly and incorrectly classified patients for in-hospital mortality prediction in the intensive care unit
Source: BMC Med Res Methodol. 2023 Apr 24;23:102. doi: 10.1186/s12874-023-01921-9 (PMC10124049; doi:10.1186/s12874-023-01921-9)
Supplement: Supplementary file 1 — Additional file 1. [file 12874_2023_1921_MOESM1_ESM.zip › appendix.tex]

\clearpage

\appendix
\section{Key Patient Characteristics}
\label{app:patientCharacteristics}

\begin{table}[h!]
\centering
\caption{Key patient characteristics.}
\begin{tabular}{l|rrr}
 & Overall (n = 58 266) & Alive (n = 52 407) & Dead (n = 5 859) \\ \hline
\textbf{Age (years), median {[}IQR{]}} & 65 {[}53-77{]} & 65 {[}53-76{]} & 71 {[}60-81{]} \\
\hspace{3mm}$<$50 years, n (\%) & 11091 (19.0\%) & 10479 (20.0\%) & 612 (10.4\%) \\
\hspace{3mm}50-80 years, n (\%) & 35705 (61.3\%) & 32151 (61.3\%) & 3554 (60.7\%) \\
\hspace{3mm}$\geq$80 years, n (\%) & 11470 (19.7\%) & 9777 (18.7\%) & 1693 (28.9\%) \\ \\
\textbf{Male, n (\%)} & 31 799 (55\%) & 28 628 (55\%) & 3 171 (54\%) \\ \\
\textbf{Admission diagnosis, n (\%)} &  &  &  \\ 
\hspace{3mm}Cardiovascular & 26 066 (44.7\%) & 22 986 (43.9\%) & 3 080 (52.6\%) \\
\hspace{3mm}Neurologic & 10 912 (18.7\%) & 10 051 (19.2\%) & 861 (14.7\%) \\
\hspace{3mm}Respiratory & 7 698 (13.2\%) & 6 672 (12.7\%) & 1 026 (17.5\%) \\
\hspace{3mm}Gastrointestinal & 5 868 (10.1\%) & 5 410 (10.3\%) & 458 (7.8\%) \\
\hspace{3mm}Trauma & 3 117 (5.3\%) & 2 872 (5.5\%) & 245 (4.2\%) \\
\hspace{3mm}Metabolic/Endocrine & 2 027 (3.5\%) & 1 974 (3.8\%) & 53 (0.9\%) \\
\hspace{3mm}Genitourinary & 1 460 (2.5\%) & 1 375 (2.6\%) & 85 (1.5\%) \\
\hspace{3mm}Musculoskeletal/Skin & 666 (1.1\%) & 643 (1.2\%) & 23 (0.4\%) \\
\hspace{3mm}Hematology & 368 (0.6\%) & 340 (0.6\%) & 28 (0.5\%) \\
\hspace{3mm}Transplant & 84 (0.1\%) & 84 (0.2\%) & 0 (0\%)\\ \\
\textbf{Length of stay (days)} &  &  &  \\
\hspace{3mm}ICU, median {[}IQR{]} & 2.2 {[}1.6-3.9{]} & 2.1 {[}1.5-3.7{]} & 3.6 {[}2.0-6.8{]} \\
\hspace{3mm}Hospital, median {[}IQR{]}$^a$ & 5.8 {[}3.4-9.6{]} & 5.9 {[}3.5-9.5{]} & 5.3 {[}2.8-10.1{]} 
\end{tabular}
\footnotesize{$^a$615 patients are missing the \textit{hospitaladmitoffset} value.}
\end{table}

\newpage
\input{subgroup.tex}

\newpage
\section{Histogram and kernel density plots}
\label{app:histAppendix}

\begin{figure}[h!]
    \centering
    \subfloat[\centering Admission height]{\includegraphics[width=.49\textwidth]{admissionheight.eps}} 
    \subfloat[\centering Admission weight]{\includegraphics[width=.49\textwidth]{admissionweight.eps}} \\
    \subfloat[\centering Albumin]{\includegraphics[width=.49\textwidth]{albumin.eps}} 
    \subfloat[\centering Bilirubin, cut-off: $>$10 mg/dL (262 patients)]{\includegraphics[width=.49\textwidth]{bilirubin.eps}} \\
    \subfloat[\centering Creatinine, cut-off: $>$10 mg/dL (368 patients)]{\includegraphics[width=.49\textwidth]{creatinine.eps}}
    \subfloat[\centering Eyes]{\includegraphics[width=.49\textwidth]{eyes.eps}} \\
    \subfloat[\centering FiO2]{\includegraphics[width=.49\textwidth]{fio2.eps}}
    \subfloat[\centering Glucose, cut-off: $>$750 mg/dL (142 patients)]{\includegraphics[width=.49\textwidth]{glucose.eps}} \\
    \caption{\textbf{Histogram and kernel density plots.} The histogram and kernel density plots for less important features for the different groups (\textit{TN}, \textit{TP}, \textit{FN}, \textit{FP}, \textit{MIXED}). The feature value is shown along the x-axis. For features with large outliers are the x-axes limited by a cut-off value. The number of patients not shown in the figure is given in the parentheses.}
    \label{fig:histPredictors2}
\end{figure}

\begin{figure}[h!]
    \centering
    \subfloat[\centering Hematocrit]{\includegraphics[width=.49\textwidth]{hematocrit.eps}} 
    \subfloat[\centering Hospital admit offset, cut-off: $<$-5000 minutes (3935 patients)]{\includegraphics[width=.49\textwidth]{hospitaladmitoffset.eps}} \\
    \subfloat[\centering Mean blood pressure]{\includegraphics[width=.49\textwidth]{meanbp.eps}} 
    \subfloat[\centering Motor]{\includegraphics[width=.49\textwidth]{motor.eps}} \\
    \subfloat[\centering PaO2]{\includegraphics[width=.49\textwidth]{pao2.eps}}
    \subfloat[\centering pCO2]{\includegraphics[width=.49\textwidth]{pco2.eps}} \\
    \subfloat[\centering pH]{\includegraphics[width=.49\textwidth]{ph.eps}} 
    \subfloat[\centering Sodium]{\includegraphics[width=.49\textwidth]{sodium.eps}} \\
    \caption{\textbf{Histogram and kernel density plots.} The histogram and kernel density plots for less important features for the different groups (\textit{TN}, \textit{TP}, \textit{FN}, \textit{FP}, \textit{MIXED}). The feature value is shown along the x-axis. For features with large outliers are the x-axes limited by a cut-off value. The number of patients not shown in the figure is given in the parentheses.}
    \label{fig:histPredictors3}
\end{figure}

\begin{figure}[h!]
    \centering
    \subfloat[\centering Temperature, cut-off: $<$30 $^\circ$C (83 patients)]{\includegraphics[width=.49\textwidth]{temperature.eps}} 
    \subfloat[\centering Urine, cut-off: $>$7000 mL/day (367 patients)]{\includegraphics[width=.49\textwidth]{urine.eps}} \\
    \subfloat[\centering White blood cells, cut-off: $>$60 1000/uL (107 patients)]{\includegraphics[width=.49\textwidth]{wbc.eps}} 
    \caption{\textbf{Histogram and kernel density plots.} The histogram and kernel density plots for less important features for  the different groups (\textit{TN}, \textit{TP}, \textit{FN}, \textit{FP}, \textit{MIXED}). The feature value is shown along the x-axis. For features with large outliers are the x-axes limited by a cut-off value. The number of patients not shown in the figure is given in the parentheses.}
    \label{fig:histPredictors4}
\end{figure}
