# Supplementary material for: Comparison of correctly and incorrectly classified patients for in-hospital mortality prediction in the intensive care unit
Source: BMC Med Res Methodol. 2023 Apr 24;23:102. doi: 10.1186/s12874-023-01921-9 (PMC10124049; doi:10.1186/s12874-023-01921-9)
Supplement: Supplementary file 1 — Additional file 1. [file 12874_2023_1921_MOESM1_ESM.zip › subgroup.tex]

\section{Subgroup analysis}
\label{app:subgroupAnalysis}
A subgroup analysis is done for \textit{sex} and \textit{age}. The results can be found in Tables \ref{tab:sub_sex_0} and \ref{tab:sub_sex_1} for \textit{sex} and Tables \ref{tab:sub_age_0} and \ref{tab:sub_age_1} for \textit{age}. For \textit{sex}, the share of patients in the FN, FP, MIXED, TN, and TP groups are similar for males and females as seen in Table \ref{tab:sub_sex_0}. There are minor differences in performance metrics, as seen in Table \ref{tab:sub_sex_1}, which can be explained by small differences in the datasets. For \textit{age}, the differences between the groups are larger. The share of patients in the FN, FP, MIXED, TN, and TP groups are similar for the three age groups for FN, while the share differs for the other groups as seen in Table \ref{tab:sub_age_0}. There are also differences between the groups in terms of performance metrics, as seen in Table \ref{tab:sub_age_1}. The age group $<$50 years has significantly better AUROC scores than the other age groups and the group $\geq$80 years performs worse than the overall population. One explanation for this is the difference in the share of alive and dead patients for the different age groups as seen in the table in Appendix \ref{app:patientCharacteristics}, but this should be investigated further in future studies.

\begin{table}[h!]
    \centering
    \caption{The share of patients in the FN, FP, MIXED, TN, and TP groups per sex. The rows summarise to 100\%.}
    \begin{tabular}{c|c|c|c|c|c}
         \textit{Sex} & \textbf{FN} & \textbf{FP} & \textbf{MIXED} & \textbf{TN} & \textbf{TP}  \\ \hline
         \textbf{Male} & 0.9 \% & 10.8 \% & 21.7 \% & 59.8 \% & 6.8 \% \\
         \textbf{Female} & 0.9 \% & 11.8 \% & 23.5 \% & 56.9 \% & 6.9 \%
    \end{tabular}
    \label{tab:sub_sex_0}
\end{table}

\begin{table}[!ht]
    \centering
    \caption{Average model performance for sex subgroups.}
    \begin{tabular}{l|c|c|c|c}
        Sex &Model & Mean AUROC [std] & Mean AUPRC [std] & Mean Brier score [std]\\ \hline
        Female & XGB & 0.867 [0.006] & 0.484 [0.018] & 0.069 [0.002] \\
        & ADA & 0.866 [0.006] & 0.465 [0.017] & 0.239 [0.004] \\
        & LR & 0.856 [0.007] & 0.427 [0.019] & 0.156 [0.003] \\
        & APACHE IV & 0.854 [0.006] & 0.455 [0.016] & 0.073 [0.002] \\
        \hline
        Male & XGB & 0.876 [0.005] & 0.493 [0.017] & 0.067 [0.002] \\
        & ADA & 0.873 [0.005] & 0.483 [0.016] & 0.238 [0.004] \\
        & LR & 0.859 [0.006] & 0.441 [0.016] & 0.151 [0.002] \\
        & APACHE IV & 0.868 [0.006] & 0.474 [0.017] & 0.069 [0.002] 
    \end{tabular}
    \label{tab:sub_sex_1}
\end{table} 

\begin{table}[h!]
    \centering
    \caption{The share of patients in the FN, FP, MIXED, TN, and TP groups per age group. The rows summarise to 100\%.}
    \begin{tabular}{c|c|c|c|c|c}
         \textit{Age} & \textbf{FN} & \textbf{FP} & \textbf{MIXED} & \textbf{TN} & \textbf{TP}  \\ \hline
         \textbf{$<$50 years} & 0.8 \% & 4.4 \% & 13.6 \% & 77.9 \% & 3.3 \% \\
         \textbf{50-80 years} & 1.0 \% & 10.4 \% & 21.6 \% & 60.2 \% & 6.7 \% \\
         \textbf{$\geq$80 years} & 0.9 \% & 20.5 \% & 33.8 \% & 34.3 \% & 10.5 \% \\
    \end{tabular}
    \label{tab:sub_age_0}
\end{table}

\begin{table}[!ht]
    \centering
    \caption{Average model performance for age subgroups.}
    \begin{tabular}{l|c|c|c|c}
        Age & Model & Mean AUROC [std] & Mean AUPRC [std] & Mean Brier score [std]\\ \hline
        $<$50 years & XGB & 0.911 [0.010] & 0.499 [0.034] & 0.037 [0.002] \\
         & ADA & 0.908 [0.009] & 0.447 [0.035] & 0.235 [0.005] \\
         & LR & 0.895 [0.010] & 0.399 [0.039] & 0.082 [0.003] \\
         & APACHE IV & 0.907 [0.010] & 0.477 [0.036] & 0.038 [0.002] \\
        \hline
        50-80 years & XGB & 0.875 [0.005] & 0.500 [0.015] & 0.066 [0.001] \\
         & ADA & 0.873 [0.004] & 0.487 [0.015] & 0.238 [0.004] \\
         & LR & 0.861 [0.005] & 0.448 [0.015] & 0.149 [0.002] \\
         & APACHE IV & 0.865 [0.005] & 0.484 [0.015] & 0.068 [0.001] \\
         \hline
         $\geq$80 years & XGB & 0.805 [0.009] & 0.457 [0.022] & 0.103 [0.003] \\
         & ADA & 0.807 [0.009] & 0.462 [0.021] & 0.242 [0.003] \\
         & LR & 0.791 [0.010] & 0.423 [0.023] & 0.235 [0.005] \\
         & APACHE IV & 0.787 [0.010] & 0.423 [0.020] & 0.110 [0.003] \\
    \end{tabular}
    \label{tab:sub_age_1}
\end{table}
